# Supplementary material for: Suitability of Single-Branched Thoracic Endografts for the Treatment of Acute Type B Aortic Dissection—An Anatomical Feasibility and Comparative Study
Source: J Clin Med. 2026 Jan 9;15(2):558. doi: 10.3390/jcm15020558 (PMC12842510; doi:10.3390/jcm15020558)
Supplement: Supplementary file 1 [file jcm-15-00558-s001.zip]

Archive with 1 entries (1 files):
- jcm-4062894-supplementary.pdf
